# Supplementary material for: Metabolite Signature of Physical Activity and the Risk of Type 2 Diabetes in 7271 Men
Source: Metabolites. 2022 Jan 12;12(1):69. doi: 10.3390/metabo12010069 (PMC8779070; doi:10.3390/metabo12010069)
Supplement: Supplementary file 1 [file metabolites-12-00069-s001.zip]

Archive with 1 entries (1 files):
- metabolites-1535077-supplementary.pdf
